# Supplementary material for: Integrated Assays of Genome-Wide Association Study, Multi-Omics Co-Localization, and Machine Learning Associated Calcium Signaling Genes with Oilseed Rape Resistance to Sclerotinia sclerotiorum
Source: Int J Mol Sci. 2024 Jun 25;25(13):6932. doi: 10.3390/ijms25136932 (PMC11240920; doi:10.3390/ijms25136932)
Supplement: Supplementary file 1 [file ijms-25-06932-s001.zip]

Archive with 3 entries (2 files):
- Supplimentary files-R1/Wang XY-GWAS_IJMS_Supplemental Figures_submitted.pdf
- Supplimentary files-R1/Wang XY-GWAS_IJMS_Supplemental Tables_R1.xlsx
- Supplimentary files-R1/
