# Supplementary material for: Integrated Assays of Genome-Wide Association Study, Multi-Omics Co-Localization, and Machine Learning Associated Calcium Signaling Genes with Oilseed Rape Resistance to Sclerotinia sclerotiorum
Source: Int J Mol Sci. 2024 Jun 25;25(13):6932. doi: 10.3390/ijms25136932 (PMC11240920; doi:10.3390/ijms25136932)
Supplement: Supplementary file 1 [file ijms-25-06932-s001.zip › Supplimentary files-R1/Wang XY-GWAS_IJMS_Supplemental Tables_R1.xlsx]

## Sheet: Table S1
Table S1. Significance of top 50 principal components in SNPs of 300 oilseed rape germplasm accessions
PC1	Eigenvalue	Difference	Twstat2	P-value	Effect
1	39.362	NA	9.657	1.6404e-10	25.21
2	26.6689	-12.6931	15.655	8.2426e-20	45.425
3	11.2004	-15.4685	9.041	1.09683e-09	119.028
4	9.8886	-1.3118	10.723	5.31647e-12	149.58
5	8.69475	-1.19385	12.815	3.89707e-15	196.054
6	7.0741	-1.62065	11.647	2.36487e-13	271.118
7	5.89147	-1.18263	9.33	4.52094e-10	355.76
8	5.3523	-0.53917	9.532	2.42061e-10	437.589
9	4.58168	-0.77062	5.863	2.75022e-06	540.766
10	4.25648	-0.3252	5.032	2.11915e-05	620.626
11	4.07166	-0.18482	5.511	6.6494e-06	703.851
12	3.73328	-0.33838	3.319	0.000911383	807.755
13	3.65541	-0.07787	4.544	6.59137e-05	895.207
14	3.43947	-0.21594	3.374	0.000814747	1016.86
15	3.32847	-0.111	3.684	0.000431443	1135.24
16	3.14895	-0.17952	2.324	0.00595764	1279.22
17	2.96578	-0.18317	0.108	0.149229	1411.94
18	2.86456	-0.10122	-0.802	0.357513	1507.07
19	2.85865	-0.00591	0.584	0.0846647	1589.54
20	2.77794	-0.08071	0.182	0.137403	1718.42
21	2.71226	-0.06568	0.024	0.16371	1849.71
22	2.65871	-0.05355	0.131	0.145564	1990.75
23	2.62371	-0.035	0.822	0.0620175	2153.08
24	2.53852	-0.08519	-0.095	0.185993	2370.78
25	2.51641	-0.02211	0.92	0.0542615	2568.43
26	2.43081	-0.0856	-0.275	0.223368	2860.7
27	2.40121	-0.0296	0.32	0.116958	3107.85
28	2.33523	-0.06598	-0.543	0.287153	3442.47
29	2.30687	-0.02836	-0.064	0.180076	3742.31
30	2.26416	-0.04271	-0.174	0.201866	4142.11
31	2.23885	-0.02531	0.495	0.0945775	4593.48
32	2.16081	-0.07804	-1.572	0.596708	5249.5
33	2.14251	-0.0183	-1.08	0.440771	5611.34
34	2.13427	-0.00824	0.167	0.139778	6122.15
35	2.07015	-0.06412	-1.708	0.639068	7094.98
36	2.06006	-0.01009	-0.828	0.365026	7605.63
37	2.01861	-0.04145	-1.856	0.683949	8537.45
38	2.00724	-0.01137	-1.153	0.463482	9131.17
39	1.98309	-0.02415	-1.16	0.465633	10207.6
40	1.95892	-0.02417	-1.236	0.489738	11492.5
41	1.9265	-0.03242	-2.142	0.764384	12967.8
42	1.91489	-0.01161	NA	NA	NA
43	1.90078	-0.01411	NA	NA	NA
44	1.88411	-0.01667	NA	NA	NA
45	1.86302	-0.02109	NA	NA	NA
46	1.83325	-0.02977	NA	NA	NA
47	1.82065	-0.0126	NA	NA	NA
48	1.78704	-0.03361	NA	NA	NA
49	1.77454	-0.0125	NA	NA	NA
50	1.76706	-0.00748	NA	NA	NA
1PC : principal components
2Twstat : compute number of statistically significant principal components

## Sheet: Table S2
Table S2.GO enrichment analysis results for genes in 48 SSR resistance-associated RALs
Index	GO_ID	GO_Category	Background ID Number	Significant ID Number	Rich.Factor	-log10(P.value)
1	GO:0007034	Biological Process	3	3	1	2.40632
2	GO:0006855	Biological Process	11	8	0.7273	4.40152
3	GO:0030001	Biological Process	36	18	0.5	5.76915
4	GO:0006812	Biological Process	30	15	0.5	4.89738
5	GO:0055085	Biological Process	171	72	0.4211	16.1564
6	GO:0006412	Biological Process	87	25	0.2874	2.82064
7	GO:0055114	Biological Process	266	76	0.2857	7.29422
8	GO:0006355	Biological Process	212	50	0.2358	2.76939
9	GO:0006468	Biological Process	315	74	0.2349	3.77727
10	GO:0005694	Cellular Component	2	2	1	1.60387
11	GO:0019898	Cellular Component	6	5	0.8333	3.29511
12	GO:0048500	Cellular Component	5	4	0.8	2.56858
13	GO:0009654	Cellular Component	7	5	0.7143	2.81175
14	GO:0005839	Cellular Component	6	4	0.6667	2.14952
15	GO:0009523	Cellular Component	8	5	0.625	2.44622
16	GO:0016020	Cellular Component	208	75	0.3606	12.517
17	GO:0005622	Cellular Component	85	30	0.3529	5.12956
18	GO:0016021	Cellular Component	230	73	0.3174	9.19598
19	GO:0005840	Cellular Component	80	25	0.3125	3.41362
20	GO:0016614	Molecular Function	5	5	1	4.01227
21	GO:0015238	Molecular Function	11	8	0.7273	4.40152
22	GO:0015297	Molecular Function	11	8	0.7273	4.40152
23	GO:0015299	Molecular Function	18	11	0.6111	4.80469
24	GO:0005509	Molecular Function	101	57	0.5644	20.3892
25	GO:0046872	Molecular Function	109	52	0.4771	14.4995
26	GO:0003824	Molecular Function	220	60	0.2727	5.15436
27	GO:0005515	Molecular Function	744	184	0.2473	10.9209
28	GO:0005524	Molecular Function	526	124	0.2357	6.10601

## Sheet: Table S3
Table S3. IPR enrichment analysis results for genes in 48 SSR resistance-associated RALs
Index	InterPro_ID	InterPro_Name	Background ID Number	Significant ID Number	Rich.Factor	-log10(P.value)
1	IPR002048	IPR002048 | EF-hand domain	75	45	0.6	11.7599
2	IPR011992	IPR011992 | EF-hand domain pair	83	47	0.5663	10.9885
3	IPR018247	IPR018247 | EF-Hand 1, calcium-binding site	67	39	0.5821	9.70996
4	IPR006153	IPR006153 | Cation/H+ exchanger	18	11	0.6111	3.35991
5	IPR002528	IPR002528 | Multi antimicrobial extrusion protein	11	8	0.7273	3.28395
6	IPR000873	IPR000873 | AMP-dependent synthetase/ligase	9	7	0.7778	3.19411
7	IPR007650	IPR007650 | Zf-FLZ domain	7	6	0.8571	3.1571
8	IPR013187	IPR013187 | F-box associated domain, type 3	19	11	0.5789	3.08164
9	IPR008978	IPR008978 | HSP20-like chaperone	18	10	0.5556	2.65769
10	IPR025110	IPR025110 | AMP-binding enzyme, C-terminal domain	4	4	1	2.60594
11	IPR007867	IPR007867 | Glucose-methanol-choline oxidoreductase, C-terminal	4	4	1	2.60594
12	IPR000172	IPR000172 | Glucose-methanol-choline oxidoreductase, N-terminal	4	4	1	2.60594
13	IPR001077	IPR001077 | O-methyltransferase domain	4	4	1	2.60594
14	IPR016461	IPR016461 | O-methyltransferase COMT-type	4	4	1	2.60594
15	IPR003105	IPR003105 | SRA-YDG	6	5	0.8333	2.56899
16	IPR036987	IPR036987 | SRA-YDG superfamily	6	5	0.8333	2.56899
17	IPR018957	IPR018957 | Zinc finger, C3HC4 RING-type	16	9	0.5625	2.48262
18	IPR038770	IPR038770 | Sodium/solute symporter superfamily	22	11	0.5	2.40233
19	IPR013083	IPR013083 | Zinc finger, RING/FYVE/PHD-type	177	55	0.3107	2.39952
20	IPR033389	IPR033389 | AUX/IAA domain	14	8	0.5714	2.30676

## Sheet: Table S4
Table S4. ProSitePatterns enrichment analysis results for genes in 48 SSR resistance-associated RALs
Index	ProSitePatterns_ID	ProSitePatterns_Name	Background ID Number	Significant ID Number	Rich.Factor	-log10(P.value)
1	PS00018	PS00018 | EF-hand calcium-binding domain.	67	39	0.5821	32.4817
2	PS00108	PS00108 | Serine/Threonine protein kinases active-site signature.	222	52	0.2342	20.1241
3	PS00107	PS00107 | Protein kinases ATP-binding region signature.	196	43	0.2194	15.4973
4	PS00678	PS00678 | WD	41	15	0.3659	9.01801
5	PS00211	PS00211 | ABC transporters family signature.	23	9	0.3913	5.90626
6	PS00216	PS00216 | Sugar transport proteins signature 1.	20	8	0.4	5.38876
7	PS00138	PS00138 | Serine proteases, subtilase family, serine active site.	21	8	0.381	5.20083
8	PS01358	PS01358 | Zinc finger RanBP2-type signature.	7	5	0.7143	5.11018
9	PS00086	PS00086 | Cytochrome P450 cysteine heme-iron ligand signature.	28	9	0.3214	5.08198
10	PS00455	PS00455 | Putative AMP-binding domain signature.	5	4	0.8	4.4323
11	PS00027	PS00027 | 'Homeobox' domain signature.	10	5	0.5	4.08874
12	PS00217	PS00217 | Sugar transport proteins signature 2.	17	6	0.3529	3.8006
13	PS00674	PS00674 | AAA-protein family signature.	17	6	0.3529	3.8006
14	PS00518	PS00518 | Zinc finger RING-type signature.	25	7	0.28	3.63903
15	PS00221	PS00221 | MIP family signature.	7	4	0.5714	3.62427
16	PS00028	PS00028 | Zinc finger C2H2 type domain signature.	33	8	0.2424	3.61002
17	PS01359	PS01359 | Zinc finger PHD-type signature.	13	5	0.3846	3.43809
18	PS00105	PS00105 | Aminotransferases class-I pyridoxal-phosphate attachment site.	8	4	0.5	3.34172
19	PS00059	PS00059 | Zinc-containing alcohol dehydrogenases signature.	4	3	0.75	3.24816
20	PS00125	PS00125 | Serine/threonine specific protein phosphatases signature.	10	4	0.4	2.90146
